# Supplementary material for: Influence of Organic Matter and Speciation on the Dynamics of Trace Metal Adsorption on Microplastics in Marine Conditions
Source: Toxics. 2024 Nov 16;12(11):820. doi: 10.3390/toxics12110820 (PMC11598581; doi:10.3390/toxics12110820)
Supplement: Supplementary file 1 [file toxics-12-00820-s001.zip]

Archive with 1 entries (1 files):
- toxics-3215639-supplementary.pdf
